# Supplementary material for: Deep-Learning Based Estimation of Dielectrophoretic Force
Source: Micromachines (Basel). 2021 Dec 28;13(1):41. doi: 10.3390/mi13010041 (PMC8779967; doi:10.3390/mi13010041)
Supplement: Supplementary file 1 [file micromachines-13-00041-s001.zip]

Archive with 1 entries (1 files):
- micromachines-1525738-supplementary.pdf
